# Supplementary material for: Dosage regulation, and variation in gene expression and copy number of human Y chromosome ampliconic genes
Source: PLoS Genet. 2019 Sep 16;15(9):e1008369. doi: 10.1371/journal.pgen.1008369 (PMC6772104; doi:10.1371/journal.pgen.1008369)
Supplement: S2 Table — Ashkenazim Son (HG002), Ashkenazim Father (HG004), and Chinese Father (HG006). The ampliconic gene copy number was estimated for two sequencing runs per individual which are represented as separate column in the table. (XLSX) [file pgen.1008369.s002.xlsx]

## Sheet: Sheet1
Gene family	HG002 (Run1)	HG002 (Run2)	HG003 (Run1)	HG003 (Run3)	HG006 (141008_D00360)	HG006 (141015_D00360)
BPY2	2.93	2.93	2.92	2.74	1.82	1.99
CDY	4.34	3.97	4.08	3.96	3.05	3.14
DAZ	3.86	3.8	3.86	3.87	1.91	1.78
HSFY	2.01	2.24	2.2	2.18	2.28	2.01
PRY	2.02	1.98	1.84	2.02	2.03	2.04
RBMY	5.83	5.87	6.01	5.44	7	6.95
TSPY	40	40.2	39.7	39.8	19.2	19.4
VCY	1.45	1.23	1.58	1.13	1.38	1.21
XKRY	1.96	1.98	2.16	1.99	1.81	1.77
