# Supplementary material for: Dosage regulation, and variation in gene expression and copy number of human Y chromosome ampliconic genes
Source: PLoS Genet. 2019 Sep 16;15(9):e1008369. doi: 10.1371/journal.pgen.1008369 (PMC6772104; doi:10.1371/journal.pgen.1008369)
Supplement: S3 Table — The reads were subsampled using samtools view function. (XLSX) [file pgen.1008369.s003.xlsx]

## Sheet: Sheet1
Gene family	21x	17x	11x	6x
BPY2	2.93	2.92	2.84	2.89
CDY	4.34	4.34	4.24	4.22
DAZ	3.86	3.85	3.89	3.84
HSFY	2.01	1.96	1.96	1.85
PRY	2.02	2.05	2.05	2.11
RBMY	5.83	5.73	5.69	5.7
TSPY	40	40.1	39.7	39.7
VCY	1.45	1.4	1.4	1.64
XKRY	1.96	1.86	1.9	1.77
