# Supplementary material for: Dosage regulation, and variation in gene expression and copy number of human Y chromosome ampliconic genes
Source: PLoS Genet. 2019 Sep 16;15(9):e1008369. doi: 10.1371/journal.pgen.1008369 (PMC6772104; doi:10.1371/journal.pgen.1008369)
Supplement: S4 Table — Replicates a, b and c are the copy numbers from the three replicate experiments that were performed, and their mean value is used as the final estimate of the copy number. N/A—not available. (XLSX) [file pgen.1008369.s004.xlsx]

## Sheet: Sheet1
Individual ID	Gene	Replicate a	Replicate b	Replicate c	Mean copy number
NA24149	DAZ	3.92	3.92	4.12	3.99
NA24149	PRY	2.05	2.05	2.24	2.11
NA24149	VCY	2.24	2.22	2.24	2.24
NA24149	BPY2	2.99	3.08	2.93	3
NA24149	CDY	3.55	3.64	3.84	3.68
NA24149	HSFY	1.93	1.92	1.78	1.88
NA24149	RBMY	6.11	6.81	6.56	6.49
NA24149	TSPY	44.6	44.5	43.7	44.3
NA24149	XKRY	1.98	1.93	1.9	1.93
NA24385	DAZ	3.72	3.9	3.8	3.8
NA24385	PRY	1.94	1.91	1.91	1.92
NA24385	VCY	2.03	2.09	2.06	2.06
NA24385	BPY2	2.87	2.72	2.86	2.82
NA24385	CDY	3.43	3.49	3.49	3.47
NA24385	HSFY	1.88	1.85	1.81	1.85
NA24385	RBMY	6.87	6.53	6.75	6.72
NA24385	TSPY	42	N/A	42.7	42.4
NA24385	XKRY	1.73	1.78	1.81	1.77
NA24631	DAZ	2.01	1.97	2.04	2.01
NA24631	PRY	2.05	2.1	2.17	2.11
NA24631	VCY	2.08	2.09	2.1	2.09
NA24631	BPY2	1.85	1.96	1.89	1.9
NA24631	CDY	2.83	2.91	2.81	2.85
NA24631	HSFY	1.92	1.98	1.93	1.95
NA24631	RBMY	7.75	7.95	7.94	7.88
NA24631	TSPY	21.9	22.2	21.7	22
NA24631	XKRY	1.96	1.9	1.86	1.91
NA24694	DAZ	1.88	1.83	1.87	1.86
NA24694	PRY	2.01	2.03	2.01	2.02
NA24694	VCY	2.09	2.09	2.06	2.08
NA24694	BPY	1.92	1.95	1.93	1.94
NA24694	CDY	2.92	2.9	2.9	2.91
NA24694	HSFY	1.97	2.02	1.89	1.96
NA24694	RBMY	8.06	8.01	7.79	7.95
NA24694	TSPY	21.8	22.1	22	22
NA24694	XKRY	1.83	1.95	1.96	1.91
