# Supplementary material for: Dosage regulation, and variation in gene expression and copy number of human Y chromosome ampliconic genes
Source: PLoS Genet. 2019 Sep 16;15(9):e1008369. doi: 10.1371/journal.pgen.1008369 (PMC6772104; doi:10.1371/journal.pgen.1008369)
Supplement: S5 Table — (XLSX) [file pgen.1008369.s005.xlsx]

## Sheet: Sheet1
WGS_SRR_ID	RNASeq_SRR_ID	SAMPLE_ID	STATUS
SRR3480666	SRR1444264	GTEX-111CU	RETAINED
SRR3481550	SRR1380847	GTEX-111FC	RETAINED
SRR3481956	SRR1332733	GTEX-111VG	RETAINED
SRR3529649	SRR1317238	GTEX-111YS	RETAINED
SRR3481585	SRR1345200	GTEX-117XS	RETAINED
SRR3482360	SRR1399009	GTEX-117YW	RETAINED
SRR3481681	SRR1315821	GTEX-117YX	FILTERED
SRR3478792	SRR1381613	GTEX-1192W	FILTERED
SRR3480644	SRR1309425	GTEX-11DXY	FILTERED
SRR3482142	SRR1308288	GTEX-11DXZ	RETAINED
SRR3479275	SRR1399501	GTEX-11EI6	RETAINED
SRR3481459	SRR1432476	GTEX-11EQ8	RETAINED
SRR3479988	SRR1357367	GTEX-11EQ9	RETAINED
SRR3480661	SRR1311329	GTEX-11GS4	RETAINED
SRR3481347	SRR1432145	GTEX-11LCK	RETAINED
SRR3478748	SRR1420368	GTEX-11NUK	RETAINED
SRR3479748	SRR1456733	GTEX-11NV4	RETAINED
SRR3479272	SRR1384668	GTEX-11P7K	RETAINED
SRR3481545	SRR1312288	GTEX-11P82	RETAINED
SRR3479934	SRR1455236	GTEX-11TT1	RETAINED
SRR3479900	SRR1319322	GTEX-11TUW	RETAINED
SRR3407156	SRR1337052	GTEX-11UD2	FILTERED
SRR3407097	SRR1327327	GTEX-11WQC	RETAINED
SRR3529722	SRR1480675	GTEX-11WQK	RETAINED
SRR3478750	SRR1361264	GTEX-11ZUS	RETAINED
SRR3526057	SRR1443070	GTEX-1212Z	RETAINED
SRR3479824	SRR1314788	GTEX-12BJ1	FILTERED
SRR3386165	SRR1352256	GTEX-12C56	RETAINED
SRR3481327	SRR1370528	GTEX-12WSH	RETAINED
SRR3480671	SRR1347998	GTEX-12WSI	RETAINED
SRR3478751	SRR1471029	GTEX-12WSL	RETAINED
SRR3479285	SRR1435923	GTEX-12WSM	RETAINED
SRR3481968	SRR1379220	GTEX-12ZZY	RETAINED
SRR3482359	SRR1419361	GTEX-13111	RETAINED
SRR3480642	SRR1381327	GTEX-13112	RETAINED
SRR3471620	SRR1360218	GTEX-131XE	RETAINED
SRR3529270	SRR1321204	GTEX-131XF	FILTERED
SRR3479273	SRR1476784	GTEX-132QS	RETAINED
SRR3481592	SRR1458955	GTEX-1399Q	RETAINED
SRR3477283	SRR1398293	GTEX-139TT	RETAINED
SRR3481586	SRR1389018	GTEX-13FHP	RETAINED
SRR3481657	SRR1457661	GTEX-13FLW	RETAINED
SRR3481348	SRR1419518	GTEX-13FTW	RETAINED
SRR3481344	SRR1319608	GTEX-13G51	FILTERED
SRR3480641	SRR1373921	GTEX-13N2G	RETAINED
SRR3480064	SRR1499156	GTEX-13NYB	RETAINED
SRR3481456	SRR1378660	GTEX-13NZA	RETAINED
SRR3481816	SRR1398775	GTEX-13NZB	RETAINED
SRR3482426	SRR1335338	GTEX-13O1R	RETAINED
SRR3481542	SRR1470379	GTEX-13O21	RETAINED
SRR3479752	SRR1381229	GTEX-13O61	RETAINED
SRR3483262	SRR1500052	GTEX-13OVH	RETAINED
SRR3478918	SRR1478593	GTEX-13OVL	RETAINED
SRR3480647	SRR1343053	GTEX-13OW5	RETAINED
SRR3481342	SRR1464394	GTEX-13OW6	RETAINED
SRR3481814	SRR1328125	GTEX-13OW8	FILTERED
SRR3479747	SRR1352069	GTEX-13QJ3	FILTERED
SRR3471381	SRR1390331	GTEX-13VXU	RETAINED
SRR3373599	SRR1387685	GTEX-145MF	FILTERED
SRR3489806	SRR1351033	GTEX-145MH	RETAINED
SRR3478912	SRR1399271	GTEX-145MO	RETAINED
SRR3478741	SRR1328821	GTEX-14753	RETAINED
SRR3438066	SRR1477820	GTEX-147F4	RETAINED
SRR3479745	SRR1458066	GTEX-147JS	RETAINED
SRR3383262	SRR1346957	GTEX-14A6H	RETAINED
SRR3478696	SRR1322334	GTEX-14ABY	RETAINED
SRR2165027	SRR821518	GTEX-N7MS	RETAINED
SRR2167175	SRR810899	GTEX-NPJ8	FILTERED
SRR2165088	SRR818850	GTEX-O5YT	RETAINED
SRR2167248	SRR808065	GTEX-OOBK	RETAINED
SRR2167329	SRR807517	GTEX-P4PQ	FILTERED
SRR2167024	SRR817512	GTEX-P4QS	RETAINED
SRR2166358	SRR5125467	GTEX-PLZ5	RETAINED
SRR2166862	SRR812912	GTEX-PLZ6	FILTERED
SRR2170628	SRR1081688	GTEX-PW2O	RETAINED
SRR2165161	SRR1080811	GTEX-Q2AH	RETAINED
SRR2170854	SRR1078299	GTEX-Q2AI	RETAINED
SRR3496118	SRR1090650	GTEX-QDVN	FILTERED
SRR2167474	SRR1096900	GTEX-QEG4	RETAINED
SRR2167600	SRR1409153	GTEX-QEG5	RETAINED
SRR3481959	SRR1460279	GTEX-QLQ7	RETAINED
SRR2167165	SRR1100440	GTEX-QLQW	RETAINED
SRR2167113	SRR1489075	GTEX-QMRM	RETAINED
SRR2167196	SRR1431535	GTEX-QV31	RETAINED
SRR2168811	SRR1380699	GTEX-QV44	RETAINED
SRR2163846	SRR1070479	GTEX-R55C	RETAINED
SRR3478743	SRR1081401	GTEX-R55D	RETAINED
SRR2167626	SRR1068905	GTEX-R55E	RETAINED
SRR2164808	SRR1090722	GTEX-REY6	RETAINED
SRR2164345	SRR1098026	GTEX-RM2N	RETAINED
SRR2165436	SRR1087055	GTEX-RN64	RETAINED
SRR2166639	SRR1090604	GTEX-RUSQ	RETAINED
SRR2166272	SRR1084347	GTEX-RWSA	RETAINED
SRR3481295	SRR1101348	GTEX-S33H	RETAINED
SRR3478703	SRR1094287	GTEX-S3XE	RETAINED
SRR2167478	SRR1069734	GTEX-S4Q7	RETAINED
SRR2167966	SRR1081449	GTEX-S4Z8	FILTERED
SRR2167411	SRR1095213	GTEX-S7PM	RETAINED
SRR2165893	SRR1082307	GTEX-S7SE	RETAINED
SRR2157516	SRR1083554	GTEX-S95S	RETAINED
SRR2168329	SRR1071379	GTEX-SIU7	FILTERED
SRR2164480	SRR1092612	GTEX-SUCS	RETAINED
SRR2165707	SRR1081357	GTEX-T5JC	RETAINED
SRR2164775	SRR1071429	GTEX-T6MN	RETAINED
SRR2166252	SRR1087535	GTEX-T8EM	RETAINED
SRR3481541	SRR1120847	GTEX-TKQ1	RETAINED
SRR2165091	SRR1068788	GTEX-TKQ2	RETAINED
SRR2166613	SRR1080859	GTEX-U3ZH	RETAINED
SRR3496000	SRR1096946	GTEX-U3ZM	RETAINED
SRR2167156	SRR1101304	GTEX-U4B1	RETAINED
SRR3439989	SRR1080022	GTEX-U8T8	RETAINED
SRR2167262	SRR1097549	GTEX-U8XE	RETAINED
SRR2165469	SRR1102852	GTEX-UPJH	RETAINED
SRR3479776	SRR1078612	GTEX-V1D1	RETAINED
SRR2167606	SRR1075607	GTEX-V955	RETAINED
SRR2157417	SRR1105489	GTEX-VJYA	RETAINED
SRR3393570	SRR1072845	GTEX-WFG8	RETAINED
SRR2166348	SRR1101931	GTEX-WFON	RETAINED
SRR3478896	SRR1088241	GTEX-WH7G	RETAINED
SRR2167100	SRR1457148	GTEX-WHSB	RETAINED
SRR3479642	SRR1446911	GTEX-WHSE	RETAINED
SRR2157500	SRR1457637	GTEX-WK11	RETAINED
SRR2168741	SRR1417248	GTEX-WOFM	RETAINED
SRR2165852	SRR1459232	GTEX-WVLH	RETAINED
SRR2157199	SRR1409022	GTEX-WY7C	FILTERED
SRR2167424	SRR1465289	GTEX-WYJK	RETAINED
SRR2165974	SRR1335536	GTEX-WZTO	RETAINED
SRR2170047	SRR1432980	GTEX-X261	RETAINED
SRR2165148	SRR1442509	GTEX-X3Y1	RETAINED
SRR2166954	SRR1443847	GTEX-X4XX	FILTERED
SRR3480601	SRR1081614	GTEX-X5EB	RETAINED
SRR3481356	SRR1073531	GTEX-XAJ8	RETAINED
SRR2167320	SRR1120961	GTEX-XBEC	RETAINED
SRR2165672	SRR1089643	GTEX-XBED	RETAINED
SRR2165370	SRR1076490	GTEX-XGQ4	RETAINED
SRR2164514	SRR1081663	GTEX-XMK1	RETAINED
SRR2165240	SRR1079455	GTEX-XPT6	RETAINED
SRR3404267	SRR1103118	GTEX-XPVG	RETAINED
SRR2165858	SRR1077753	GTEX-XQ3S	RETAINED
SRR3478747	SRR1429579	GTEX-Y111	RETAINED
SRR3482333	SRR1486907	GTEX-Y3I4	RETAINED
SRR3481329	SRR1337977	GTEX-Y5V6	RETAINED
SRR3530190	SRR1441614	GTEX-Y8E4	RETAINED
SRR3401038	SRR1321112	GTEX-Y9LG	RETAINED
SRR3481353	SRR1408494	GTEX-YEC3	RETAINED
SRR3482361	SRR1380139	GTEX-YEC4	RETAINED
SRR3404019	SRR1348202	GTEX-YF7O	RETAINED
SRR3479630	SRR1405182	GTEX-YFCO	RETAINED
SRR3481711	SRR1343919	GTEX-YJ89	RETAINED
SRR3480313	SRR1352597	GTEX-Z93S	RETAINED
SRR3406934	SRR1356421	GTEX-ZA64	RETAINED
SRR3480668	SRR1455946	GTEX-ZAB4	RETAINED
SRR3478701	SRR1333370	GTEX-ZAB5	RETAINED
SRR3481969	SRR1466260	GTEX-ZDTT	FILTERED
SRR3484963	SRR1464960	GTEX-ZDYS	RETAINED
SRR3478902	SRR1437012	GTEX-ZLFU	FILTERED
SRR3480587	SRR1347100	GTEX-ZPU1	RETAINED
SRR3479774	SRR1464577	GTEX-ZQUD	RETAINED
SRR3479935	SRR1474159	GTEX-ZT9W	RETAINED
SRR3396243	SRR1419166	GTEX-ZT9X	RETAINED
SRR3400821	SRR1488812	GTEX-ZTSS	RETAINED
SRR3479782	SRR1400419	GTEX-ZTX8	RETAINED
SRR3481341	SRR1380569	GTEX-ZUA1	RETAINED
SRR3482358	SRR1334762	GTEX-ZV7C	RETAINED
SRR3480294	SRR1387308	GTEX-ZVTK	RETAINED
SRR3482355	SRR1441505	GTEX-ZVZP	RETAINED
SRR3484961	SRR1345347	GTEX-ZY6K	FILTERED
SRR3481332	SRR1378971	GTEX-ZYFC	RETAINED
SRR3479304	SRR1447437	GTEX-ZYT6	RETAINED
SRR3479269	SRR1341142	GTEX-ZZ64	RETAINED
