# Supplementary material for: Dosage regulation, and variation in gene expression and copy number of human Y chromosome ampliconic genes
Source: PLoS Genet. 2019 Sep 16;15(9):e1008369. doi: 10.1371/journal.pgen.1008369 (PMC6772104; doi:10.1371/journal.pgen.1008369)
Supplement: S6 Table — (XLSX) [file pgen.1008369.s006.xlsx]

## Sheet: Sheet1
Gene Family	CN.Median	CN.SD	CN.Range	GE.Median	GE.SD	GE.Range
BPY2	3.76	0.69	1.28-8.19	147.91	69.48	39-395
CDY	4.68	0.49	3.05-7.58	259.71	144.42	44-838
DAZ	4.39	0.81	2.05-10.91	1210.02	397.21	485-2791
HSFY	2.29	0.22	1.84-3.06	941.04	381.06	322-2359
PRY	2.16	0.16	1.65-2.8	38.48	21.85	5-122
RBMY	9.46	1.36	4.83-14.42	1017.46	310.5	465-2763
TSPY	35.7	6.34	22.4-65.69	3272.97	915.9	1860-7569
VCY	1.78	0.36	1.02-2.99	1304.96	774.94	547-8431
XKRY	2.21	0.22	1.58-2.82	2.18	2.08	0-9
