# Supplementary material for: Dosage regulation, and variation in gene expression and copy number of human Y chromosome ampliconic genes
Source: PLoS Genet. 2019 Sep 16;15(9):e1008369. doi: 10.1371/journal.pgen.1008369 (PMC6772104; doi:10.1371/journal.pgen.1008369)
Supplement: S7 Table — Spearman correlation coefficient values (r) and P-values for each gene family are calculated using cor.test() function in R. The P-values cutoff after Bonferroni correction for nine tests is 0.05/9 ≈ 0.006). (XLSX) [file pgen.1008369.s007.xlsx]

## Sheet: Sheet1
	All samples		R1b (European)		E1b (African)		I1a (European)
Gene Family	r	P-value	r	P-value	r	P-value	r	P-value
BPY2	0.05	0.55	0	0.979	0.07	0.74	0.12	0.658
CDY	-0.02	0.839	0.04	0.712	-0.21	0.34	-0.17	0.532
DAZ	0.08	0.351	0.15	0.195	0.15	0.51	-0.09	0.763
HSFY	0.1	0.212	0.03	0.821	0.43	0.05	0.16	0.558
PRY	0.03	0.702	0.04	0.707	-0.06	0.79	-0.25	0.375
RBMY	0.1	0.231	-0.12	0.298	-0.22	0.32	0.27	0.327
TSPY	0.19	0.022	0	0.991	-0.27	0.22	0.14	0.611
VCY	-0.06	0.451	-0.19	0.102	0.23	0.3	0.24	0.397
XKRY	-0.07	0.374	-0.11	0.349	0.07	0.77	-0.53	0.04
