# Supplementary material for: Dosage regulation, and variation in gene expression and copy number of human Y chromosome ampliconic genes
Source: PLoS Genet. 2019 Sep 16;15(9):e1008369. doi: 10.1371/journal.pgen.1008369 (PMC6772104; doi:10.1371/journal.pgen.1008369)
Supplement: S8 Table — Given two haplogroups, to test whether the difference in copy number between the haplogroups is significant, we compared the true difference in mean copy number between haplogroups to the difference in mean of 1 million random permutations (randomly rearranged the haplogroup assignment of the two haplogroups). The P-value represents how many permuted mean-differences are larger than the one we observed in our actual data. P-values that pass a Bonferroni corrected cutoff for 54 tests (0.05/54 = 0.00093) are highlighted in bold. (XLSX) [file pgen.1008369.s008.xlsx]

## Sheet: Sheet1
Copy Number	E vs. I	E vs. J	E vs. R	I vs. R	J vs. I	J vs. R
BPY2	4.44x10-03	2.69x10-02	1.70x10-03	0.771	0.138	0.444
CDY	1.12x10-03	0.533	1.74x10-02	0.119	1.05x10-02	0.314
DAZ	5.04x10-02	0.155	5.30x10-03	0.481	0.304	0.839
HSFY	0.866	0.476	0.697	0.839	0.393	0.292
PRY	5.36x10-02	0.288	2.01x10-02	0.873	0.686	0.73
RBMY	0.401	3.53x10-03	6.94x10-04	8.31x10-02	3.29x10-03	0
TSPY	0	0.44	0	3.47x10-02	3.00x10-06	0
VCY	0.638	0.456	0.536	0.989	0.334	0.206
XKRY	0.301	0.483	0.463	0.595	0.113	0.187
