# Supplementary material for: Dosage regulation, and variation in gene expression and copy number of human Y chromosome ampliconic genes
Source: PLoS Genet. 2019 Sep 16;15(9):e1008369. doi: 10.1371/journal.pgen.1008369 (PMC6772104; doi:10.1371/journal.pgen.1008369)
Supplement: S9 Table — Given two haplogroups, to test if the difference in gene expression between the haplogroups is significant or not, we compared the true difference in mean gene expression between haplogroups to the difference in mean of 1 million (M) random permutations (randomly rearranged the haplogroup assignment). The P-value represents how many permuted mean-differences are larger than the one we observed in our actual data. None of the P-values pass a Bonferroni corrected cutoff for fifty four tests (0.05/54 = 0.00093). (XLSX) [file pgen.1008369.s009.xlsx]

## Sheet: Sheet1
Gene Expression	E vs. I	E vs. J	E vs. R	I vs. R	J vs. I	J vs. R
BPY2	3.12x10-02	0.148	7.09x10-03	0.759	0.963	0.798
CDY	0.517	0.416	0.124	0.522	0.755	0.934
DAZ	0.715	0.534	1.36x10-02	3.04x10-02	0.829	0.171
HSFY	0.329	0.233	9.84x10-02	0.592	0.5	0.716
PRY	0.309	0.749	0.116	0.755	0.724	0.521
RBMY	0.341	0.451	0.114	0.995	0.269	7.65x10-02
TSPY	0.307	0.177	0.825	0.203	6.10x10-02	7.08x10-02
VCY	0.542	0.275	0.234	0.406	0.922	0.629
XKRY	0.077	0.906	0.353	0.192	0.141	0.571
