# Supplementary material for: Dosage regulation, and variation in gene expression and copy number of human Y chromosome ampliconic genes
Source: PLoS Genet. 2019 Sep 16;15(9):e1008369. doi: 10.1371/journal.pgen.1008369 (PMC6772104; doi:10.1371/journal.pgen.1008369)
Supplement: S10 Table — Spearman correlation coefficient values (r) and P-values for each of the gene family are calculated using cor.test() function in R. P-values that pass a Bonferroni corrected cutoff for nine tests (0.05/9 ≈0.006) are highlighted in bold. (XLSX) [file pgen.1008369.s010.xlsx]

## Sheet: Sheet1
	All samples		R1b (European)		E1b (African)		I1a (European)
Gene Family	r	P-value	r	P-value	r	P-value	r	P-value
BPY2	-0.05	0.522	-0.19	9.02x10-02	0.52	1.31x10-02	0.07	0.815
CDY	0.01	0.901	-0.1	0.399	0.45	3.6x10-02	0.23	0.4
DAZ	-0.18	2.63x10-02	-0.11	0.327	-0.35	0.107	-0.38	0.157
HSFY	0.09	0.282	-0.03	0.817	0.57	6.10x10-3	0.09	0.761
PRY	0.05	0.553	-0.12	0.292	0.61	2.80x10-3	0.11	0.703
RBMY	-0.1	0.226	0.03	0.825	-0.06	0.789	-0.3	0.282
TSPY	-0.06	0.486	0.02	0.84	0.03	0.904	-0.11	0.703
VCY	0.06	0.49	0.12	0.278	0.17	0.441	-0.44	0.105
XKRY	0.16	4.54x10-02	0.16	0.172	0.21	0.343	0.19	0.486
