# Supplementary material for: Dosage regulation, and variation in gene expression and copy number of human Y chromosome ampliconic genes
Source: PLoS Genet. 2019 Sep 16;15(9):e1008369. doi: 10.1371/journal.pgen.1008369 (PMC6772104; doi:10.1371/journal.pgen.1008369)
Supplement: S11 Table — The homologs of ampliconic genes were obtained from a recent review. The expression pattern is obtained from the human protein atlas (HPA). Tissue-enriched: expression in one tissue is at least five-fold higher than that in all other tissues/cell lines. Tissue-enhanced (five-fold higher average transcripts per million (TPM) in one or more tissues/cell lines compared to the mean TPM of all tissues/cell lines). Ubiquitous (≥ 1 TPM in all tissues/cell lines). Mixed (detected in at least one tissue/cell line and in none of the above categories). (XLSX) [file pgen.1008369.s011.xlsx]

## Sheet: Sheet1
Ampliconic gene family	Homolog	Chromosome	Homolog expression status
CDY	CDYL	chr6	Ubiquitous
	CDYL2	chr16	Mixed
DAZ	DAZL	chr3	Testis-enriched
	BOLL	chr2	Testis-enriched
HSFY	HSFX1	chrX	Mixed
	HSFX2	chrX	Testis-enriched
RBMY	RBMX	chrX	Ubiquitous
	RBMX2	chrX	Ubiquitous
	RBMXL1	chr1	Ubiquitous
	RBMXL2	chr11	Testis-enriched
	RBMXL3	chrX	Testis-enriched
TSPY	TSPYL1	chr6	Ubiquitous
	TSPYL2	chrX	Ubiquitous
	TSPYL4	chr6	Ubiquitous
	TSPYL5	chr8	Testis-enhanced
	TSPYL6	chr2	Testis-enriched
VCY	VCX	chrX	Testis-enriched
	VCX2	chrX	Testis-enriched
	VCX3A	chrX	Testis-enriched
	VCX3B	chrX	Testis-enriched
XKRY	XKRX	chrX	Skin-enhanced
Expression pattern adapted from the HPA database. "Uhlén M, Fagerberg L, Hallström BM, Lindskog C, Oksvold P, Mardinoglu A, et al. Proteomics. Tissue-based map of the human proteome. Science. 2015 Jan 23;347(6220):1260419."
