# Supplementary material for: Dosage regulation, and variation in gene expression and copy number of human Y chromosome ampliconic genes
Source: PLoS Genet. 2019 Sep 16;15(9):e1008369. doi: 10.1371/journal.pgen.1008369 (PMC6772104; doi:10.1371/journal.pgen.1008369)
Supplement: S12 Table — The table was adapted from Table 1 of Paulo Navarro-Costa’s review on ampliconic gene families. All the gene families are linked to spermatogenesis and infertility. (XLSX) [file pgen.1008369.s012.xlsx]

## Sheet: Sheet1
Gene Symbol	Name	Function
BPY2	Basic charge,Y-linked, 2	Proposed role in cytoskeletal regulation.
CDY	Chromodomain protein, Y-linked	Transcriptional co-repressor with histone acetyltransferase activity. Postulated role in gene expression regulation and chromatin remodeling.
DAZ	Deleted in azoospermia	RNA-binding protein, regulates pre-meiotic transcript transport/storage and translation initiation.
HSFY	Heat shock transcription factor, Y-linked	Testis-predominant Transcription factor.
PRY	PTPN13-like,Y-linked	Putative pro-apoptotic signaling molecule
RBMY1	RNA binding motif protein, Y-linked, family 1	RNA-binding protein involved in RNA splicing and metabolism, signal transduction and meiotic regulation.
TSPY	Testis specific protein,Y-linked	Presumable androgen-dependent regulator of early germ cell development. Putative functions in cell cycle regulation.
VCY	Variable charge, Ylinked	Unknown, possible nucleoli-related regulator of ribosomal assembly. Involved in the cytoskeletal network[3]. Possible relationship in the pathogenesis of male infertility[4].
XKRY	XK, Kell blood group complex subunit related, Y-linked	Putative multipass transmembrane protein involved in gamete interaction.
Reference:
Navarro-Costa P. Sex, rebellion and decadence: the scandalous evolutionary history of the human Y chromosome. Biochim Biophys Acta. 2012 Dec;1822(12):1851–63.
