# Supplementary material for: Dosage regulation, and variation in gene expression and copy number of human Y chromosome ampliconic genes
Source: PLoS Genet. 2019 Sep 16;15(9):e1008369. doi: 10.1371/journal.pgen.1008369 (PMC6772104; doi:10.1371/journal.pgen.1008369)
Supplement: S13 Table — BLAT was used to find all sites with >99% identity. For TSPY there are three pseudogene copies in the reference which share identity with parts of functional copies of TSPY genes. (XLSX) [file pgen.1008369.s013.xlsx]

## Sheet: Sheet1
Gene family	Copies in the reference
BPY	3
CDY	4
DAZ	4
HSFY	2
PRY	2
RBMY	6
TSPY	9 (6+3 pseudo)
VCY	2
XKRY	2
